# Supplementary material for: Outcomes of Extensive Hybridization and Introgression in Epidendrum (Orchidaceae): Can We Rely on Species Boundaries?
Source: PLoS One. 2013 Nov 5;8(11):e80662. doi: 10.1371/journal.pone.0080662 (PMC3818259; doi:10.1371/journal.pone.0080662)
Supplement: Table S1 — Populations studied, geographic coordinates and sampling number for morphological, genetic, and flow cytometric analyses. (XLSX) [file pone.0080662.s003.xlsx]

## Sheet: Hoja1
ID Pop	Species	Locality	Latitud	Longitud	Altitud (m)	cpDNA	Morphology and AFLPs	Flow cytometry
	Alopatric Populations
1	E. calanthum	Loja. Sevilla de Oro.	-3°54'42.77"	-79°13'36.47"	1992	2	16	2
2	E. calanthum	Loja. Villonaco.	-4°0'3.11"	-79°17'0.54"	2459	3	20
3	E. calanthum	Loja. antiga carretera a Catamayo.	-4°0'6.87"	-79°17'47.34"	2266	2	15	2
4	E. calanthum	Loja. Laye.	-3°57'8.69"	-79°16'3.35"	2560	2	15
5	E. calanthum	Morona-Santiago. Sucúa.	-2°35'7.38"	-78° 9'54.91"	692	3	10	2
6	E. calanthum	Morona-Santiago. Macas.	-2°15'05.87"	-78° 04'52.94"	1017	2	11	2
7	E. calanthum	Morona-Santiago. Gualaquiza.	-3°21'07.59"	-78° 34'34.60"	1305	2	9
8	E. calanthum	Zamora-Chinchipe. Cordillera del Condor. Yantzaza.	-3°51'03.59"	-78° 44'47.10"	862	2	9	2
9	E. calanthum	Azuay. Gualaceo.	-2°59'51.85"	-78° 48'37.70"	2309	2	10
10	E. calanthum	Azuay. Girón.	-3°09'50.47"	-79° 10'30.63"	3177	2	8	2
11	E. cochlidium	Loja. Clodoveo.	-3°58'42.92"	-79°12'37.41"	2108	2	15
12	E. cochlidium	Loja. El Tiro.	-3°59'10.36"	-79°10'7.73"	2524	2	15
13	E. cochlidium	Loja. El Cisne.	-3°48'21.43"	-79°25'51.30"	1894	2	14	2
14	E. cochlidium	Loja. Las Juntas.	-3°48'13.67"	-79°15'5.91"	2097	3	13	2
15	E. cochlidium	Loja. La Urna.	-3°59'38.82"	-79°16'44.30"	2400	2	12
16	E. cochlidium	Loja. San Lucas.	-3°47'39.64"	-79°14'56.45"	2105	2	15	2
17	E. cochlidium	Loja. Pucasha.	-3°58'6.55"	-79°15'44.00"	2480	3	14	2
18	E. cochlidium	Zamora-Chinchipe. Curva Misteriosa.	-3°59'29.90"	-79°7'42.43"	2670	2	13
19	E. cochlidium	Zamora-Chinchipe. San Francisco.	-3°58'14.40"	-79°4'9.05"	1786	2	7	2
20	E. cochlidium	El Oro. Zaruma.	-3°41'49.46"	-79°36'33.58"	1075	2	8	2
21	E. schistochilum	Loja. Vilcabamba.	-4°14'45.02"	-79°14'07.73"	2064	2	11	2
22	E. schistochilum	Loja. Gonzanamá.	-4°12'51.37"	-79°24'59.28"	2290	2	10
23	E. schistochilum	Morona-Santiago. near Mendéz.	-2°47'04.56"	-78°21'00.31"	1117	3	8	2
24	E. schistochilum	Zamora-Chinchipe. San Carlos de las Minas.	-3°58'57.06"	-78°49'12.30"	1107	2	8	2
25	E. schistochilum	Zamora-Chinchipe. Zamora.	-4°01'29.07"	-79°00'42.77"	1291	2	8
	Sympatric Populations
26	E. calanthum	Zamora. Chamusquin.	-3°58'33.14"	-79°4'59.41"	1898	2	12	2
	E. cochlidium		-3°58'33.14"	-79°4'59.41"	1898	2	12	2
	E. calanthum x E. cochlidium					5	10	4
27	E. calanthum	Loja. carretera para El Tiro.	-3°59'29.32"	-79°10'5.96"	2578	2	10
	E. cochlidium		-3°59'29.32"	-79°10'5.96"	2578	2	11
	E. calanthum x E. cochlidium					5	10
28	E. calanthum	Zamora-Chinchipe. San Cayetano Alto.	-3°59'28.63"	-79°11'15.70"	2254	2	12	2
	E. cochlidium					2	12	2
	E. calanthum x E. cochlidium					5	10	6
29	E. calanthum	Loja. La Chorera.	-3°47'57.18"	-79°15'1.42"	2125	3	10	2
	E. cochlidium					3	10	2
	E. calanthum x E. cochlidium					5	8	4
30	E. calanthum	Loja. Vinoyacu-La Chorera.	-3°46'39.92"	-79°15'6.03"	2173	2	10
	E. cochlidium					2	10
	E. calanthum x E. cochlidium					5	10
31	E. calanthum	Loja. Vinoyacu.	-3°45'55.32"	-79°15'17.34"	2241	2	10	2
	E. cochlidium					2	10	2
	E. calanthum x E. cochlidium					5	10	4
32	E. calanthum	Loja. Punzara.	-4°2'44.53"	-79°13'54.79"	2640	3	10
	E. cochlidium					3	8
	E. calanthum x E. cochlidium					5	10
33	E. calanthum	El Oro. carretera para La Bocana.	-3°46'45.95"	-79°48'30.44"	1050	2	8
	E. cochlidium					2	8
	E. calanthum x E. cochlidium					5	6
34	E. calanthum	Loja. Cariamanga.	-4°19'14.32"	-79°31'27.27"	1971	4	10
	E. cochlidium					4	10
	E. calanthum x E. cochlidium					5	7
35	E. calanthum	Morona-Santiago. Tucumbatsa.	-3°13'10.48"	-78°31'44.62"	1520	2	12	2
	E. cochlidium					2	12	2
	E. calanthum x E. cochlidium					5	10	5
36	E. calanthum	Loja. El Tambo.	-4°04'36.68"	-79°17'46.97"	1796	4	10
	E. cochlidium					4	10
	E. calanthum x E. cochlidium					5	13
37	E. calanthum	Loja. Vela Cruz.	-3°57'56.96"	-79°33'46.12"	1978	2	12	2
	E. cochlidium					2	13	2
	E. calanthum x E. cochlidium					5	10	4
38	E. calanthum	Azuay. Jima.	-3°09'08.69"	-79°01'33.82"	3226	2	12	2
	E. schistochilum					2	13	2
	E. calanthum x E. schistochilum					5	12	6
39	E. calanthum	Azuay. Rumiurco.	-3°14'47.18"	-79°19'06.57"	1888	2	10	2
	E. schistochilum					2	9	2
	E. calanthum x E. schistochilum					5	10	6
40	E. calanthum	Loja. San Pedro de la Bendita.	-3°56'28.99"	-79°26'19.09"	1819	3	13
	E. schistochilum					3	10
	E. calanthum x E. schistochilum					5	10
41	E. calanthum	Loja. Pichig.	-3°42'6.19"	-79°16'14.62"	2793	2	8
	E. schistochilum					2	9
	E. calanthum x E. schistochilum					5	10
42	E. calanthum	Zamora-Chinchipe. Cantzama.	-3°49'55.24"	-78°53'07.32"	1135	2	8	2
	E. schistochilum					2	8	2
	E. calanthum x E. schistochilum					5	10	4
43	E. calanthum	Zamora-Chinchipe. salida de Loja a Zamora.	-3°59'31.74"	-79°11'4.15"	2266	4	10	2
	E. schistochilum					4	14	2
	E. calanthum x E. schistochilum					5	12	4
44	E. calanthum	Zamora-Chinchipe. Timbara.	-4°00'39.97"	-78°53'28.28"	1143	2	12
	E. schistochilum					2	12
	E. cochlidium x E. schistochilum					5	10
45	E. cochlidium	Azuay. Via a Pucará.	-3°18'47.95"	-79°25'59.07"	1751	2	8	2
	E. schistochilum					2	8	2
	E. cochlidium x E. schistochilum					5	8	6
46	E. cochlidium	Loja. Catacocha.	-4°00'28.55"	-79°36'59.98"	1884	2	8	2
	E. schistochilum					2	8	2
	E. cochlidium x E. schistochilum					5	8	6
47	E. cochlidium	El Oro. Sequer.	-3°27'55.77"	-79°25'53.89"	3260	3	8
	E. schistochilum					3	8
	E. cochlidium x E. schistochilum					5	8
48	E. cochlidium	Morona-Santiago. El Pangui.	-3°35'29.26"	-78°32'16.93"	831	2	8	2
	E. schistochilum					2	8	2
	E. cochlidium x E. schistochilum					5	8	4
49	E. cochlidium	Zamora-Chinchipe. Bombuscaro.	-4°6'27.43"	-78° 57'45.25"	1012	4	8
	E. schistochilum					4	8
	E. cochlidium x E. schistochilum					5	8	5
50	E. cochlidium	Zamora-Chinchipe. Valladolid.	-4°31'49.00"	-79°07'35.62"	2162	2	12	2
	E. schistochilum					2	12	2
	E. cochlidium x E. schistochilum					5	12	4
Total						304	1038	158
