# Supplementary material for: Outcomes of Extensive Hybridization and Introgression in Epidendrum (Orchidaceae): Can We Rely on Species Boundaries?
Source: PLoS One. 2013 Nov 5;8(11):e80662. doi: 10.1371/journal.pone.0080662 (PMC3818259; doi:10.1371/journal.pone.0080662)
Supplement: Table S4 — GenBank accessions of DNA sequences analyzed in this study. (XLSX) [file pone.0080662.s006.xlsx]

## Sheet: Hoja1
ID Pop	Species	Locality	GenBank acccessions
			trnL-trnF	rps16	psbA- trnH	rpl16
	Alopatric Populations
1	E. calanthum	Loja. Sevilla de Oro.	JX265281- JX265282	JX265102- JX265103	Forthcomming	JX264923- JX264924
2	E. calanthum	Loja. Villonaco.	JX265283- JX265285	JX265104- JX265106	Forthcomming	JX264925- JX264927
3	E. calanthum	Loja. antiga carretera a Catamayo.	JX265286- JX265287	JX265107- JX265108	Forthcomming	JX264928- JX264929
4	E. calanthum	Loja. Laye.	JX265288- JX265289	JX265109- JX265110	Forthcomming	JX264930- JX264931
5	E. calanthum	Morona-Santiago. Sucúa.	JX265290- JX265292	JX265111- JX265113	Forthcomming	JX264932- JX264934
6	E. calanthum	Morona-Santiago. Macas.	JX265293- JX265294	JX265114- JX265115	Forthcomming	JX264935- JX264936
7	E. calanthum	Morona-Santiago. Gualaquiza.	JX265295- JX265296	JX265116- JX265117	Forthcomming	JX264937- JX264938
8	E. calanthum	Zamora-Chinchipe. Cordillera del Condor. Yantzaza.	JX265297- JX265298	JX265118- JX265119	Forthcomming	JX264939- JX264940
9	E. calanthum	Azuay. Gualaceo.	JX265299- JX265300	JX265120- JX265121	Forthcomming	JX264941- JX264942
10	E. calanthum	Azuay. Girón.	JX265301- JX265302	JX265122- JX265123	Forthcomming	JX264943- JX264944
11	E. cochlidium	Loja. Clodoveo.	JX265350- JX265351	JX265171- JX265172	Forthcomming	JX264992- JX264993
12	E. cochlidium	Loja. El Tiro.	JX265352- JX265353	JX265173- JX265174	Forthcomming	JX264994- JX264995
13	E. cochlidium	Loja. El Cisne.	JX265354- JX265355	JX265175- JX265176	Forthcomming	JX264996- JX264997
14	E. cochlidium	Loja. Las Juntas.	JX265356- JX265358	JX265177- JX265179	Forthcomming	JX264998- JX265000
15	E. cochlidium	Loja. La Urna.	JX265359- JX265360	JX265180- JX265181	Forthcomming	JX265001- JX265002
16	E. cochlidium	Loja. San Lucas.	JX265361-JX265362	JX265182- JX265183	Forthcomming	JX265003- JX265004
17	E. cochlidium	Loja. Pucasha.	JX265363- JX265365	JX265184- JX265186	Forthcomming	JX265005- JX265007
18	E. cochlidium	Zamora-Chinchipe. Curva Misteriosa.	JX265366- JX265367	JX265187- JX265188	Forthcomming	JX265008- JX265009
19	E. cochlidium	Zamora-Chinchipe. San Francisco.	JX265368- JX265369	JX265189- JX265190	Forthcomming	JX265010- JX265011
20	E. cochlidium	El Oro. Zaruma.	JX265370- JX265371	JX265191- JX265192	Forthcomming	JX265012- JX265013
21	E. schistochilum	Loja. Vilcabamba.	JX265417- JX265418	JX265238- JX265239	Forthcomming	JX265059- JX265060
22	E. schistochilum	Loja. Gonzanamá.	JX265419- JX265420	JX265240- JX265241	Forthcomming	JX265061- JX265062
23	E. schistochilum	Morona-Santiago. near Mendéz.	JX265421- JX265423	JX265242- JX265244	Forthcomming	JX265063- JX265065
24	E. schistochilum	Zamora-Chinchipe. San Carlos de las Minas.	JX265424- JX265425	JX265245- JX265246	Forthcomming	JX265066- JX265067
25	E. schistochilum	Zamora-Chinchipe. Zamora.	JX265426- JX265427	JX265247- JX265248	Forthcomming	JX265068- JX265069
	Sympatric Populations
26	E. calanthum	Zamora. Chamusquin.	JX265303- JX265304	JX265124- JX265125	Forthcomming	JX264945- JX264946
26	E. cochlidium		JX265372- JX265373	JX265193- JX265194	Forthcomming	JX265014- JX265015
26	E. calanthum x E. cochlidium		JX265835- JX265839	JX265710- JX265714	Forthcomming	JX265585- JX265589
27	E. calanthum	Loja. carretera para El Tiro.	JX265305- JX265306	JX265126- JX265127	Forthcomming	JX264947- JX264948
27	E. cochlidium		JX265374- JX265375	JX265195- JX265196	Forthcomming	JX265016- JX265017
27	E. calanthum x E. cochlidium		JX265840- JX265844	JX265715- JX265719	Forthcomming	JX265590- JX265594
28	E. calanthum	Zamora-Chinchipe. San Cayetano Alto.	JX265307- JX265308	JX265128- JX265129	Forthcomming	JX264949- JX264950
28	E. cochlidium		JX265376- JX265377	JX265197- JX265198	Forthcomming	JX265018- JX265019
28	E. calanthum x E. cochlidium		JX265845- JX265849	JX265720- JX265724	Forthcomming	JX265595- JX265599
29	E. calanthum	Loja. La Chorera.	JX265309- JX265311	JX265130- JX265132	Forthcomming	JX264951- JX264953
29	E. cochlidium		JX265378- JX265380	JX265199- JX265201	Forthcomming	JX265020- JX265022
29	E. calanthum x E. cochlidium		JX265850- JX265854	JX265725- JX265729	Forthcomming	JX265600- JX265604
30	E. calanthum	Loja. Vinoyacu-La Chorera.	JX265312- JX265313	JX265133- JX265134	Forthcomming	JX264954- JX264955
30	E. cochlidium		JX265381- JX265382	JX265202- JX265203	Forthcomming	JX265023- JX265024
30	E. calanthum x E. cochlidium		JX265855- JX265859	JX265730- JX265734	Forthcomming	JX265605- JX265609
31	E. calanthum	Loja. Vinoyacu.	JX265314- JX265315	JX265135- JX265136	Forthcomming	JX264956- JX264957
31	E. cochlidium		JX265383- JX265384	JX265204- JX265205	Forthcomming	JX265025- JX265026
31	E. calanthum x E. cochlidium		JX265860- JX265864	JX265735- JX265739	Forthcomming	JX265610- JX265614
32	E. calanthum	Loja. Punzara.	JX265316- JX265318	JX265137- JX265139	Forthcomming	JX264958- JX264960
32	E. cochlidium		JX265385- JX265387	JX265206- JX265208	Forthcomming	JX265027- JX265029
32	E. calanthum x E. cochlidium		JX265865- JX265869	JX265740- JX265744	Forthcomming	JX265615- JX265619
33	E. calanthum	El Oro. carretera para La Bocana.	JX265319- JX265320	JX265140- JX265141	Forthcomming	JX264961- JX264962
33	E. cochlidium		JX265388- JX265389	JX265209- JX265210	Forthcomming	JX265030- JX265031
33	E. calanthum x E. cochlidium		JX265870- JX265874	JX265745- JX265749	Forthcomming	JX265620- JX265624
34	E. calanthum	Loja. Cariamanga.	JX265321- JX265324	JX265142- JX265145	Forthcomming	JX264963- JX264966
34	E. cochlidium		JX265390- JX265393	JX265211- JX265214	Forthcomming	JX265032- JX265035
34	E. calanthum x E. cochlidium		JX265875- JX265879	JX265750- JX265754	Forthcomming	JX265625- JX265629
35	E. calanthum	Morona-Santiago. Tucumbatsa.	JX265325- JX265326	JX265146- JX265147	Forthcomming	JX264967- JX264968
35	E. cochlidium		JX265394- JX265395	JX265215- JX265216	Forthcomming	JX265036- JX265037
35	E. calanthum x E. cochlidium		JX265880- JX265884	JX265755- JX265759	Forthcomming	JX265630- JX265634
36	E. calanthum	Loja. El Tambo.	JX265327- JX265330	JX265148- JX265151	Forthcomming	JX264969- JX264972
36	E. cochlidium		JX265396- JX265399	JX265217- JX265220	Forthcomming	JX265038- JX265041
36	E. calanthum x E. cochlidium		JX265885- JX265889	JX265760- JX265764	Forthcomming	JX265635- JX265639
37	E. calanthum	Loja. Vela Cruz.	JX265331- JX265332	JX265152- JX265153	Forthcomming	JX264973- JX264974
37	E. cochlidium		JX265400- JX265401	JX265221- JX265222	Forthcomming	JX265042- JX265043
37	E. calanthum x E. cochlidium		JX265890- JX265894	JX265765- JX265769	Forthcomming	JX265640- JX265644
38	E. calanthum	Azuay. Jima.	JX265333- JX265334	JX265154- JX265155	Forthcomming	JX264975- JX264976
38	E. schistochilum		JX265428- JX265429	JX265249- JX265250	Forthcomming	JX265070- JX265071
38	E. calanthum x E. schistochilum		JX265895- JX265899	JX265770- JX265774	Forthcomming	JX265645- JX265649
39	E. calanthum	Azuay. Rumiurco.	JX265335- JX265336	JX265156- JX265157	Forthcomming	JX264977- JX264978
39	E. schistochilum		JX265430- JX265431	JX265251- JX265252	Forthcomming	JX265072- JX265073
39	E. calanthum x E. schistochilum		JX265900- JX265904	JX265775- JX265779	Forthcomming	JX265650- JX265654
40	E. calanthum	Loja. San Pedro de la Bendita.	JX265337- JX265339	JX265158- JX265160	Forthcomming	JX264979- JX264981
40	E. schistochilum		JX265432- JX265434	JX265253- JX265255	Forthcomming	JX265074- JX265076
40	E. calanthum x E. schistochilum		JX265905- JX265909	JX265780- JX265784	Forthcomming	JX265655- JX265659
41	E. calanthum	Loja. Pichig.	JX265340- JX265341	JX265161- JX265162	Forthcomming	JX264982- JX264983
41	E. schistochilum		JX265435- JX265436	JX265256- JX265257	Forthcomming	JX265077- JX265078
41	E. calanthum x E. schistochilum		JX265910- JX265914	JX265785- JX265789	Forthcomming	JX265660- JX265664
42	E. calanthum	Zamora-Chinchipe. Cantzama.	JX265342- JX265343	JX265163- JX265164	Forthcomming	JX264984- JX264985
42	E. schistochilum		JX265437- JX265438	JX265258- JX265259	Forthcomming	JX265079- JX265080
42	E. calanthum x E. schistochilum		JX265915- JX265919	JX265790- JX265794	Forthcomming	JX265665- JX265669
43	E. calanthum	Zamora-Chinchipe. salida de Loja a Zamora.	JX265344- JX265347	JX265165- JX265168	Forthcomming	JX264986- JX264989
43	E. schistochilum		JX265439- JX265442	JX265260-JX265263	Forthcomming	JX265081- JX265084
43	E. calanthum x E. schistochilum		JX265920- JX265924	JX265795- JX265799	Forthcomming	JX265670- JX265674
44	E. calanthum	Zamora-Chinchipe. Timbara.	JX265348- JX265349	JX265169- JX265170	Forthcomming	JX264990- JX264991
44	E. schistochilum		JX265443- JX265444	JX265264- JX265265	Forthcomming	JX265085- JX265086
44	E. cochlidium x E. schistochilum		JX265925- JX265929	JX265800- JX265804	Forthcomming	JX265675- JX265679
45	E. cochlidium	Azuay. Via a Pucará.	JX265402- JX265403	JX265223- JX265224	Forthcomming	JX265044- JX265045
45	E. schistochilum		JX265445- JX265446	JX265266- JX265267	Forthcomming	JX265087- JX265088
45	E. cochlidium x E. schistochilum		JX265930- JX265934	JX265805- JX265809	Forthcomming	JX265680- JX265684
46	E. cochlidium	Loja. Catacocha.	JX265404- JX265405	JX265225- JX265226	Forthcomming	JX265046- JX265047
46	E. schistochilum		JX265447- JX265448	JX265268- JX265269	Forthcomming	JX265089- JX265090
46	E. cochlidium x E. schistochilum		JX265935- JX265939	JX265810- JX265814	Forthcomming	JX265685- JX265689
47	E. cochlidium	El Oro. Sequer.	JX265406- JX265408	JX265227- JX265229	Forthcomming	JX265048- JX265050
47	E. schistochilum		JX265449- JX265451	JX265270- JX265272	Forthcomming	JX265091- JX265093
47	E. cochlidium x E. schistochilum		JX265940- JX265944	JX265815- JX265819	Forthcomming	JX265690-JX265694
48	E. cochlidium	Morona-Santiago. El Pangui.	JX265409- JX265410	JX265230- JX265231	Forthcomming	JX265051- JX265052
48	E. schistochilum		JX265452- JX265453	JX265273- JX265274	Forthcomming	JX265094- JX265095
48	E. cochlidium x E. schistochilum		JX265945- JX265949	JX265820- JX265824	Forthcomming	JX265695- JX265699
49	E. cochlidium	Zamora-Chinchipe. Bombuscaro.	JX265411- JX265414	JX265232- JX265235	Forthcomming	JX265053- JX265056
49	E. schistochilum		JX265454- JX265457	JX265275- JX265278	Forthcomming	JX265096- JX265099
49	E. cochlidium x E. schistochilum		JX265950- JX265954	JX265825- JX265829	Forthcomming	JX265700- JX265704
50	E. cochlidium	Zamora-Chinchipe. Valladolid.	JX265415- JX265416	JX265236- JX265237	Forthcomming	JX265057- JX265058
50	E. schistochilum		JX265458- JX265459	JX265279- JX265280	Forthcomming	JX265100- JX265101
50	E. cochlidium x E. schistochilum		JX265955- JX265959	JX265830- JX265834	Forthcomming	JX265705- JX265709
